# Supplementary material for: Detection of Anaplasma phagocytophilum in Wild and Farmed Cervids in Poland
Source: Pathogens. 2021 Sep 14;10(9):1190. doi: 10.3390/pathogens10091190 (PMC8471193; doi:10.3390/pathogens10091190)
Supplement: Supplementary file 1 [file pathogens-10-01190-s001.zip]

Archive with 1 entries (1 files):
- pathogens-1292150-supplementary.pdf
